# Supplementary material for: Investigating the Probiotic Potential of Vegan Puree Mixture: Viability during Simulated Digestion and Bioactive Compound Bioaccessibility
Source: Nutrients. 2024 Feb 18;16(4):561. doi: 10.3390/nu16040561 (PMC10893087; doi:10.3390/nu16040561)
Supplement: Supplementary file 1 [file nutrients-16-00561-s001.zip]

Archive with 1 entries (1 files):
- nutrients-2856695-supplementary.pdf
